# Supplementary material for: The Persistence of HIV Diversity, Transcription, and Nef Protein in Kaposi’s Sarcoma Tumors during Antiretroviral Therapy
Source: Viruses. 2022 Dec 13;14(12):2774. doi: 10.3390/v14122774 (PMC9782636; doi:10.3390/v14122774)
Supplement: Supplementary file 1 [file viruses-14-02774-s001.zip]

Archive with 1 entries (1 files):
- viruses-2068062-supplementary.pdf
